# Supplementary material for: How Can We Enhance Adherence to Medications in Patients with Systemic Lupus Erythematosus? Results from a Qualitative Study
Source: J Clin Med. 2022 Mar 27;11(7):1857. doi: 10.3390/jcm11071857 (PMC8999748; doi:10.3390/jcm11071857)
Supplement: Supplementary file 1 [file jcm-11-01857-s001.zip]

Archive with 1 entries (1 files):
- jcm-1599086-supplementary.pdf
